# Supplementary material for: Association between Microbiome-Related Human Genetic Variants and Fasting Plasma Glucose in a High-Cardiovascular-Risk Mediterranean Population
Source: Medicina (Kaunas). 2022 Sep 7;58(9):1238. doi: 10.3390/medicina58091238 (PMC9502852; doi:10.3390/medicina58091238)
Supplement: Supplementary file 1 [file medicina-58-01238-s001.zip]

Archive with 1 entries (1 files):
- medicina-1875762-supplementary.pdf
